# Supplementary material for: The Impact on Dietary Outcomes of Celebrities and Influencers in Marketing Unhealthy Foods to Children: A Systematic Review and Meta-Analysis
Source: Nutrients. 2022 Jan 19;14(3):434. doi: 10.3390/nu14030434 (PMC8837952; doi:10.3390/nu14030434)
Supplement: Supplementary file 1 [file nutrients-14-00434-s001.zip]

Archive with 1 entries (1 files):
- nutrients-1544815-supplementary.pdf
